# Supplementary material for: Validation of a Novel Cuproptosis–Related Prognostic Gene Marker and Differential Expression Associated with Lung Adenocarcinoma
Source: Curr Issues Mol Biol. 2023 Oct 22;45(10):8502–18. doi: 10.3390/cimb45100536 (PMC10605745; doi:10.3390/cimb45100536)
Supplement: Supplementary file 1 [file cimb-45-00536-s001.zip]

Archive with 1 entries (1 files):
- cimb-2656138-supplementary.pdf
